# Supplementary material for: Insight into cross-talk between intra-amoebal pathogens
Source: BMC Genomics. 2011 Nov 2;12:542. doi: 10.1186/1471-2164-12-542 (PMC3220658; doi:10.1186/1471-2164-12-542)
Supplement: Additional file 2 — Table S1. Conserved orthologous genes. This table lists the 208 orthologues of L. drancourtii (LLAP) and Pr. acanthamoebae (PAH) also found in the genomes of Pr. amoebophila, C. trachomatis, R. baltica, L. pneumophila, C. burnetii, and E. coli. [file 1471-2164-12-542-S2.XLS]

## Sheet: Sheet1
ID	LLAP_id	PAH_id	Gene name	Gene product	COG accession	COG group
1	LGD_8970	pah_c197o117		Glucose-1-dehydrogenase	COG1028	IQR
4	LGD_8984	pah_c253o018	aspS	Aspartyl-tRNA synthetase	COG0173	J
12	LGD_9033	pah_c016o153	frr	Ribosome recycling factor	COG0233	J
13	LGD_9034	pah_c016o154	pyrH	Uridylate kinase	COG0528	F
20	LGD_9067	pah_c028o005	recJ	Single-stranded-DNA-specific exonuclease	COG0608	L
22	LGD_9075	pah_c022o267	lpdA	2-oxoglutarate dehydrogenase E3 component	COG1249	C
27	LGD_9093	pah_c052o008	trpS	Tryptophanyl-tRNA synthetase	COG0180	J
29	LGD_8829	pah_c004o168	surE	5'-nucleotidase	COG0496	R
30	LGD_8834	pah_c048o043		conserved hypothetical protein	COG0217	S
31	LGD_8835	pah_c253o046	ruvC	Holliday junction endonuclease RuvC	COG0817	L
33	LGD_8845	pah_c003o049	folD	Methenyltetrahydrofolate cyclohydrolase/methylenetetrahydrofolate dehydrogenase	COG0190	H
34	LGD_8851	pah_c014o179	truA	tRNA pseudouridine synthase A	COG0101	J
35	LGD_8856	pah_c026o057	cysS	Cysteinyl-tRNA synthetase	COG0215	J
36	LGD_8859	pah_c209o017	gspE	General secretion pathway protein E	COG2804	NU
37	LGD_8862	pah_c013o045	htrA	DO serine protease	COG0265	O
38	LGD_8864	pah_c205o103	rluD	Ribosomal large subunit pseudouridine synthase D	COG0564	J
40	LGD_8876	pah_c207o051	accD	Acetyl-CoA carboxylase	COG0777	I
42	LGD_8883	pah_c050o175	leuS	Leucyl-tRNA synthetase	COG0495	J
43	LGD_8890	pah_c004o093	infA	Translation initiation factor IF-1	COG0361	J
44	LGD_8893	pah_c004o046	trxB	Thioredoxin reductase	COG0492	O
47	LGD_8903	pah_c029o041	sctN	Type III secretion cytoplasmic ATPase SctN	COG1157	NU
51	LGD_8916	pah_c004o226	nifS	Cysteine desulfurase	COG1104	E
55	LGD_8344	pah_c004o101	rplK	50S ribosomal protein L11	COG0080	J
56	LGD_8345	pah_c004o102	rplA	50S ribosomal protein L1	COG0081	J
58	LGD_8348	pah_c004o107	rpoB	DNA-directed RNA polymerase beta chain	COG0085	K
59	LGD_8349	pah_c004o108	rpoC	DNA-directed RNA polymerase beta chain	COG0086	K
60	LGD_8351	pah_c045o063	rpsG	30S ribosomal protein S7	COG0049	J
61	LGD_8352	pah_c045o062	fusA	Elongation factor G	COG0480	J
62	LGD_8353	pah_c004o095	tuf	Elongation factor Tu	COG0050	J
63	LGD_8354	pah_c045o061	rpsJ	30S ribosomal protein S10	COG0051	J
64	LGD_8355	pah_c200o113	rplC	50S ribosomal protein L3	COG0087	J
65	LGD_8357	pah_c200o111	rplW	50S ribosomal protein L23	COG0089	J
66	LGD_8358	pah_c200o110	rplB	50S ribosomal protein L2	COG0090	J
67	LGD_8359	pah_c200o109	rpsS	30S ribosomal protein S19	COG0185	J
68	LGD_8360	-	rplV	50S ribosomal protein L22	COG0091	J
69	LGD_8361	pah_c200o108	rpsC	30S ribosomal protein S3	COG0092	J
70	LGD_8362	pah_c200o107	rplP	50S ribosomal protein L16	COG0197	J
72	LGD_8364	pah_c200o105	rpsQ	30S ribosomal protein S17	COG0186	J
73	LGD_8365	pah_c200o103	rplN	50S ribosomal protein L14	COG0093	J
74	LGD_8366	pah_c200o101	rplE	50S ribosomal protein L5	COG0094	J
76	LGD_8368	pah_c200o100	rpsH	30S ribosomal protein S8	COG0096	J
77	LGD_8369	pah_c200o098	rplF	50S ribosomal protein L6	COG0097	J
78	LGD_8370	pah_c200o096	rplR	50S ribosomal protein L18	COG0256	J
79	LGD_8371	pah_c200o095	rpsE	30S ribosomal protein S5	COG0098	J
80	LGD_8373	pah_c200o094	rplO	50S ribosomal protein L15	COG0200	J
81	LGD_8374	pah_c200o093	secY	Preprotein translocase subunit secY	COG0201	U
82	LGD_8377	pah_c012o009	rpsD	30S ribosomal protein S4	COG0522	J
83	LGD_8378	pah_c200o089	rpoA	DNA-directed RNA polymerase alpha subunit	COG0202	K
92	LGD_8442	pah_c004o256	rplS	50S ribosomal protein L19	COG0335	J
93	LGD_8443	pah_c004o254	trmD	tRNA (guanine-N1)-methyltransferase	COG0336	J
95	LGD_8446	pah_c004o251	ffh	Signal recognition 54 kDa protein Ffh	COG0541	U
107	LGD_8520	pah_c050o152	murB	Putative UDP-N-acetylenolpyruvoylglucosamine reductase	COG0812	M
108	LGD_8525	pah_c200o125	lpxC	Myristoyl GlcNac deacetylase	COG0774	M
110	LGD_8536	pah_c002o006		Putative Holliday junction resolvase	COG0816	L
111	LGD_8550	pah_c004o157	accC	Biotin carboxylase	COG0439	I
113	LGD_8575	pah_c022o152	ptsH	Phosphocarrier protein HPr	COG1925	G
117	LGD_8591	pah_c200o080	uppS	Undecaprenyl pyrophosphate synthetase	COG0020	I
118	LGD_8596	pah_c200o124	fabZ	(3R)-hydroxymyristoyl-[acyl-carrier-protein] dehydratase FabZ	COG0764	I
119	LGD_8597	pah_c200o123	lpxA	Acyl-(acyl-carrier-protein)--UDP-N- acetylglucosamine o-acyltransferase	COG1043	M
120	LGD_8598	pah_c200o037	serS	Seryl-tRNA synthetase	COG0172	J
121	LGD_8608	pah_c205o012		Translation-associated GTPase	COG0012	J
122	LGD_8609	pah_c188o046	pth	Peptidyl-tRNA hydrolase	COG0193	J
123	LGD_8612	pah_c045o030	rplU	50S ribosomal protein L21	COG0261	J
124	LGD_8613	pah_c045o032	rl27	50S ribosomal protein L27	COG0211	J
125	LGD_8614	pah_c045o033	obgE	GTPase ObgE	COG0536	R
131	LGD_8641	pah_c047o030	rpsT	30S ribosomal protein S20	COG0268	J
137	LGD_5101	pah_c161o003	dnaJ	Chaperone protein dnaJ.	COG0484	O
138	LGD_5102	pah_c045o128	dnaK	Chaperone protein dnaK	COG0443	O
139	LGD_5103	pah_c045o129	grpE	Putative molecular chaperone grpE (HSP-70)	COG0576	O
141	LGD_5114	pah_c161o010	eno	Enolase	COG0148	G
143	LGD_8663	pah_c047o061	ptsI	Phosphoenolpyruvate-protein phosphotransferase	COG1080	G
144	LGD_8670	pah_c001o003	nth	Endonuclease III	COG0177	L
145	LGD_8672	pah_c004o273	metG	Methionyl-tRNA synthetase	COG0143	J
149	LGD_8686	pah_c004o053		SsrA-binding protein	COG0691	O
150	LGD_8687	pah_c253o023		Conserved hypothetical protein	COG1054	R
151	LGD_8690	pah_c209o042	glmS	Glucosamine--fructose-6-phosphate aminotransferase (isomerizing)	COG0449	M
153	LGD_8695	pah_c022o023	ribC	Riboflavin synthase alpha chain	COG0307	H
157	LGD_8715	pah_c022o020	ribH	Riboflavin synthase beta subunit	COG0054	H
170	LGD_8777	pah_c003o015	tpiA	Triosephosphate isomerase	COG0149	G
181	LGD_8796	pah_c004o139	nusA	Transcription elongation protein nusA	COG0195	K
183	LGD_8799	pah_c004o143	truB	tRNA pseudouridine synthase B	COG0130	J
184	LGD_8800	pah_c003o031	rpsO	30S ribosomal protein S15	COG0184	J
185	LGD_8801	pah_c003o034	pnp	Polyribonucleotide nucleotidyltransferase	COG1185	J
188	LGD_8807	pah_c197o008		Conserved hypothetical protein HIT family	COG0537	FGR
189	LGD_8818	pah_c010o058	recR	Recombination protein recR	COG0353	L
193	LGD_5235	pah_c180o101		ABC-type transporter ATPase subunit	COG3839	G
194	LGD_5252	pah_c001o021	lipA	Lipoyl synthase	COG0320	H
195	LGD_5262	pah_c022o142	accA	Acetyl-CoA carboxylase carboxyl transferase subunit alpha	COG0825	I
196	LGD_5268	pah_c253o019	mip	FKBP-type peptidyl-prolyl cis-trans isomerase	COG0545	O
198	LGD_5279	pah_c253o020		rRNA methylase SpoU family	COG0219	J
203	LGD_5315	pah_c207o057	clpC	ATP-dependent Clp protease ATP-binding subunit clpC.	COG0542	O
205	LGD_5325	pah_c050o166	xseA	Exodeoxyribonuclease VII large subunit	COG1570	L
210	LGD_5362	pah_c205o067	priA	Primosomal protein N	COG1198	L
212	LGD_5365	pah_c004o006		Putative 3-oxoacyl-[acyl-carrier-protein] reductase	COG1028	IQR
215	LGD_5382	pah_c047o041	gidA	tRNA uridine 5-carboxymethylaminomethyl modification enzyme gidA	COG0445	D
221	LGD_5416	pah_c200o016	ksgA	Dimethyladenosine transferase	COG0030	J
222	LGD_5428	pah_c045o041	rho	Transcription termination factor rho	COG1158	K
223	LGD_5430	pah_c253o021	trxA	Thioredoxin-related protein	COG0526	OC
224	LGD_5433	pah_c050o002	fumC	Fumarate hydratase	COG0114	C
228	LGD_5457	pah_c016o031	ahpC	Thiolredoxin peroxidase	COG0450	O
229	LGD_5459	pah_c207o050	sodM	Superoxide dismutase	COG0605	P
232	LGD_5482	pah_c008o089	hflX	GTP-binding protein	COG2262	R
233	LGD_5491	pah_c008o056	gyrB	DNA gyrase subunit B	COG0187	L
236	LGD_5501	pah_c001o004	trmE	tRNA modification GTPase TrmE	COG0486	R
249	LGD_5841	pah_c010o056	fabD	Malonyl CoA-acyl carrier protein transacylase	COG0330	O
252	LGD_5857	pah_c209o028	dnaB	Replicative DNA helicase DnaB	COG0305	L
255	LGD_5867	pah_c253o042	mutY	A/G-specific adenine glycosylase MutY	COG1194	L
257	LGD_5882	pah_c004o134	mraW	S-adenosyl-methyltransferase	COG0275	M
264	LGD_6046	pah_c045o147	tkt	Transketolase	COG0021	G
265	LGD_6047	pah_c045o123	gapA	Glyceraldehyde-3-P dehydrogenase	COG0057	G
266	LGD_6048	pah_c161o023	pgk	Phosphoglycerate kinase	COG0126	G
267	LGD_6049	pah_c050o132	pyk	Pyruvate kinase	COG0469	G
272	LGD_6069	pah_c014o128	gcvH	Glycine cleavage system H protein	COG0509	E
275	LGD_6073	pah_c002o003	kdsB	3-deoxy-manno-octulosonate cytidylyltransferase	COG1212	M
277	LGD_6102	pah_c010o061	lpxD	Putative UDP glucosamine N-acyltransferase	COG1044	M
278	LGD_6103	pah_c045o043	polA	DNA polymerase I	COG0749	L
279	LGD_6109	pah_c050o169	vacB	Ribonuclease R	COG0557	K
281	LGD_6127	pah_c052o010	uvrB	UvrABC system protein B	COG0556	L
286	LGD_6182	pah_c189o002	psdD	Phosphatidylserine decarboxylase proenzyme	COG0688	I
290	LGD_6236	pah_c026o040	lysS	Lysyl-tRNA synthetase	COG1190	J
291	LGD_6237	pah_c048o046	prfB	Peptide chain release factor 2	COG1186	J
295	LGD_6286	pah_c016o106	recA	DNA recombination protein recA	COG0468	L
296	LGD_6289	pah_c004o009	mutS	DNA mismatch repair protein mutS	COG0249	L
297	LGD_6292	pah_c013o031	hemB	Delta-aminolevulinic acid dehydratase	COG0113	H
299	LGD_6312	pah_c013o004	lpxK	Tetraacyldisaccharide 4_-kinase	COG1663	M
300	LGD_6313	pah_c022o141	msbA	Putative Lipid A export ATP-binding/permease protein	COG1132	V
303	LGD_6339	pah_c013o010	uvrD	DNA helicase	COG0210	L
308	LGD_6353	pah_c050o071	kdsA	2-dehydro-3-deoxyphosphooctonate aldolase	COG2877	M
309	LGD_6354	pah_c002o005	pyrG	CTP synthetase	COG0504	F
311	LGD_6356	pah_c008o037	ribD	Diaminohydroxyphosphoribosylaminopyrimidine deaminase / 5-amino-6-(5-phosphoribosylamino)uracil reductase	COG0117	H
316	LGD_6403	pah_c004o269	gmk	Guanylate kinase	COG0194	F
320	LGD_6449	pah_c197o069	aroB	3-dehydroquinate synthase	COG0337	E
323	LGD_6523	pah_c004o144	ribF	Putative riboflavin kinase/FMN adenylyltransferase	COG0196	H
326	LGD_6549	pah_c048o064	kpsF	Carbohydrate isomerase KpsF/GutQ family	COG0794	M
327	LGD_6553	pah_c050o067		Putative ABC-type transporter ATPase subunit	COG3839	G
333	LGD_6615	pah_c032o034	gcp	O-sialoglycoprotein endopeptidase	COG0533	O
334	LGD_6617	pah_c002o031	hemN	Putative coproporphyrinogen III oxidase	COG0635	H
337	LGD_6632	pah_c004o249	hemK	N5-glutamine S-adenosyl-L-methionine-dependent methyltransferase	COG2890	J
338	LGD_6633	pah_c004o248	prfA	Peptide chain release factor 1	COG0216	J
342	LGD_6650	pah_c004o183	crtE	Farnesyltranstransferase	COG0142	H
347	LGD_6670	pah_c197o070	aroC	Chorismate synthase	COG0082	E
348	LGD_6672	pah_c014o139	asd	Aspartate-semialdehyde dehydrogenase	COG0136	E
350	LGD_6678	pah_c005o048	cafA	Ribonuclease G	COG1530	J
352	LGD_6720	pah_c032o029		ABC transporter ATPase subunit	COG3842	E
356	LGD_6733	pah_c004o154	rpe	Ribulose-phosphate 3-epimerase	COG0036	G
359	LGD_6756	pah_c014o167	groES	Co-chaperonin GroES	COG0234	O
360	LGD_6757	pah_c022o157	groEL	Chaperonin GroEL	COG0459	O
361	LGD_6770	pah_c014o138	dapA	Dihydrodipicolinate synthase	COG0329	EM
362	LGD_6776	pah_c200o122	fmt	Methionyl-tRNA formyltransferase	COG0223	J
363	LGD_6777	pah_c022o198	def	Polypeptide deformylase	COG0242	J
364	LGD_6781	pah_c180o026	topA	DNA topoisomerase I	COG0550	L
368	LGD_6840	pah_c004o137	rpsA	30S ribosomal protein S1	COG0539	J
369	LGD_6842	pah_c200o077	cmk	Cytidylate kinase	COG0283	F
371	LGD_6845	pah_c008o057	gyrA	DNA gyrase subunit A	COG0188	L
372	LGD_6851	pah_c050o105	adk	Adenylate kinase	COG0563	F
380	LGD_6946	pah_c200o137	valS	Valyl-tRNA synthetase	COG0525	J
382	LGD_6955	pah_c029o064	glyA	Serine hydroxymethyltransferase	COG0112	E
385	LGD_6971	pah_c221o008	atpD_1	ATP synthase F1 subunit beta	COG0055	C
395	LGD_7182	pah_c050o144	cydA	Putative cytochrome d ubiquinol oxidase subunit 1	COG1271	C
397	LGD_7207	pah_c198o011	efp	Elongation factor P	COG0231	J
398	LGD_7210	pah_c180o034		Short-chain dehydrogenase/reductase SDR	COG1028	IQR
401	LGD_7253	pah_c022o196	copA1	Heavy metal translocating ATPase	COG2217	P
402	LGD_7270	pah_c221o011	atpA_1	ATP synthase F1 subunit alpha	COG0056	C
410	LGD_7391	pah_c050o145	cydB	Putative cytochrome d ubiquinol oxidase subunit 1	COG1294	C
425	LGD_7645	pah_c005o006	gltX	Glutamyl-tRNA synthetase	COG0008	J
428	LGD_7703	pah_c200o082	lepA	GTP-binding protein lepA.	COG0481	M
429	LGD_7706	pah_c207o041	rnc	Ribonuclease III	COG0571	K
430	LGD_7718	pah_c050o084	clpP	ATP-dependent Clp protease	COG0740	OU
431	LGD_7720	pah_c050o083	clpX	ATP-dependent Clp protease, ATP-binding subunit	COG1219	O
433	LGD_7722	pah_c022o145	ihfA	Integration host factor subunit alpha (IHF-alpha)	COG0776	L
434	LGD_7746	pah_c016o019		Putative deoxyribonuclease TatD family protein	COG0084	L
435	LGD_7749	pah_c008o058	tdk	Thymidylate kinase	COG0125	F
436	LGD_7752	pah_c022o107	fabF	3-oxoacyl-[acyl-carrier-protein] synthase II	COG0304	IQ
437	LGD_7753	pah_c010o053	acpP	Acyl carrier protein	COG0236	IQ
438	LGD_7754	pah_c010o054	fabG	3-oxoacyl-[acyl-carrier-protein] reductase protein FabG	COG1028	IQR
439	LGD_7756	pah_c010o057	fabH	3-oxoacyl-[acyl-carrier-protein] synthase 3	COG0332	I
440	LGD_7760	pah_c013o042	trmU	tRNA (5-methylaminomethyl-2-thiouridylate)-methyltransferase	COG0482	J
448	LGD_7805	pah_c005o004	cadA	Putative heavy metal transporting ATPase	COG2217	P
450	LGD_7849	pah_c050o112	yfhC	tRNA-specific adenosine deaminase	COG0590	FJ
451	LGD_7850	pah_c014o014		ABC transporter ATPase subunit	COG1123	R
452	LGD_7852	pah_c004o284	map	Methionine aminopeptidase	COG0024	J
454	LGD_7864	pah_c188o044	rpsR	30S ribosomal protein S18	COG0238	J
455	LGD_7866	pah_c188o043	rplI	50S ribosomal protein L9	COG0359	J
456	LGD_7885	pah_c002o062	ruvB	Holliday junction ATP-dependent DNA helicase ruvB	COG2255	L
460	LGD_7908	pah_c178o038	ndk2	Nucleoside diphosphate kinase	COG0105	F
463	LGD_7915	pah_c009o032	engA	GTP-binding protein EngA	COG1160	R
465	LGD_7924	pah_c022o232	hemL	Glutamate-1-semialdehyde-2	COG0001	H
478	LGD_8106	pah_c207o061	sufS	Cysteine desulfurase	COG0520	E
480	LGD_8108	pah_c207o066	sufC	FeS assembly ATPase SufC	COG3839	G
481	LGD_8109	pah_c207o067	sufB	FeS assembly protein SufB	COG0719	O
485	LGD_8153	pah_c161o041	sucD	Succinyl-CoA synthetase (alpha subunit)	COG0074	C
486	LGD_8154	pah_c161o043	sucC	Succinyl-CoA synthetase (beta subunit)	COG0045	C
487	LGD_8155	pah_c022o269	sucB	2-oxogluturate dehydrogenase complex E2 component	COG0508	C
488	LGD_8156	pah_c022o270	sucA	2-oxoglutarate dehydrogenase E1 component	COG0567	C
489	LGD_8157	pah_c186o013	sdhB	Succinate dehydrogenase iron-sulfur protein subunit B	COG0479	C
490	LGD_8158	pah_c186o014	sdhA	Succinate dehydrogenase flavoprotein subunit A	COG1053	C
494	LGD_8185	pah_c161o045	ftsY	Cell division protein FtsY	COG0552	U
495	LGD_8188	pah_c014o002	yhhF	Methyltransferase	COG0742	L
496	LGD_8222	pah_c022o115	miaA	tRNA delta-2-isopentenylpyrophosphate transferase	COG0324	J
497	LGD_8225	pah_c016o060		Conserved hypothetical protein	COG0802	R
498	LGD_8232	pah_c260o036	rpsI	30S ribosomal protein S9	COG0103	J
499	LGD_8233	pah_c260o035	rplM	50S ribosomal protein L13	COG0102	J
500	LGD_8236	pah_c178o028	pheT	Phenylalanyl-tRNA synthetase beta subunit	COG0072	J
501	LGD_8237	pah_c022o219	pheS	Phenylalanyl-tRNA synthetase alpha chain	COG0016	J
502	LGD_8238	pah_c022o221	rplT	50S ribosomal protein L20	COG0292	J
503	LGD_8240	pah_c022o224	infC	Translation initiation factor IF-3	COG0290	J
506	LGD_8254	pah_c253o050	tgt	Queuine tRNA-ribosyltransferase	COG0343	J
507	LGD_8259	pah_c207o043	hemC	Porphobilinogen deaminase	COG0181	H
