# Supplementary material for: Insight into cross-talk between intra-amoebal pathogens
Source: BMC Genomics. 2011 Nov 2;12:542. doi: 10.1186/1471-2164-12-542 (PMC3220658; doi:10.1186/1471-2164-12-542)
Supplement: Additional file 3 — Table S2. Orthologous genes identified in 5 bacteria. This table presents the 80 orthologues of L. drancourtii (llap) and P. acanthamoebae (pah) identified in five among the six bacterial genomes screened (Pr. amoebophila, C. trachomatis, R. baltica, L. pneumophila, C. burnetii, and E. coli). The last column indicates the bacterial genome where the corresponding gene could not be identified. [file 1471-2164-12-542-S3.XLS]

## Sheet: Sheet1
ID	LLAP_id	PAH_id	Gene name	Gene product	COG accession	COG group	Missing in
7	LGD_9014	pah_c013o009	putA	Putative proline dehydrogenase/delta-1-pyrroline-5-carboxylate dehydrogenase	COG1012	C	C. trachomatis D/UW-3/CX
14	LGD_9035	pah_c189o005	tsf	Translation elongation factor Ts	COG0264	J	R. baltica SH 1
15	LGD_9036	pah_c189o007	rpsB	30S ribosomal protein S2	COG0052	J	R. baltica SH 1
19	LGD_9063	pah_c026o134	mutT	NUDIX family protein	COG1051	F	R. baltica SH 1
24	LGD_9083	pah_c200o019	dacC	Putative D-alanyl-D-alanine carboxypeptidase	COG1686	M	R. baltica SH 1
25	LGD_9090	pah_c045o010	rluB	Ribosomal large subunit pseudouridine synthase B	COG1187	J	R. baltica SH 1
32	LGD_8836	pah_c253o048	ruvA	Holliday junction ATP-dependent DNA helicase ruvA	COG0632	L	R. baltica SH 1
39	LGD_8865	pah_c260o033	miaB	2-methylthioadenine synthetase	COG0621	J	C. trachomatis D/UW-3/CX
45	LGD_8896	pah_c050o063	rarA	Recombination factor RarA	COG2256	L	C. trachomatis D/UW-3/CX
46	LGD_8898	pah_c012o005	atoC	Sigma-54 dependent response regulator	COG2204	T	C. burnetii RSA 493
50	LGD_8914	pah_c016o109	impA	Putative monophosphatase	COG0483	G	C. trachomatis D/UW-3/CX
52	LGD_8924	pah_c022o139	gatB	Glutamyl-tRNA(Gln) amidotransferase subunit B	COG0064	J	E. coli K12
53	LGD_8925	pah_c022o138	gatA	Glutamyl-tRNA(Gln) amidotransferase subunit A	COG0154	J	E. coli K12
54	LGD_8343	pah_c004o099	nusG	Transcription antitermination protein	COG0250	K	R. baltica SH 1
57	LGD_8347	pah_c004o105	rplL	50S ribosomal protein L7/L12	COG0222	J	R. baltica SH 1
71	LGD_8363	pah_c200o106	rpmC	50S ribosomal protein L29	COG0255	J	C. burnetii RSA 493
75	LGD_8367	pah_c004o202	rpsN	30S ribosomal protein S14	COG0199	J	R. baltica SH 1
84	LGD_8379	pah_c200o088	rplQ	50S ribosomal protein L17	COG0203	J	R. baltica SH 1
85	LGD_8394	pah_c048o019	dapF	Diaminopimelate epimerase	COG0253	E	R. baltica SH 1
94	LGD_8445	pah_c004o252	rpsP	30S ribosomal protein S16	COG0228	J	R. baltica SH 1
97	LGD_8464	pah_c002o022	zwf	Glucose-6-phosphate 1-dehydrogenase	COG0364	G	C. burnetii RSA 493
100	LGD_8472	pah_c200o075	hemZ	Ferrochelatase	COG0276	H	R. baltica SH 1
102	LGD_8499	pah_c017o014	phoB	Two-component response regulator phoB	COG0745	TK	C. trachomatis D/UW-3/CX
103	LGD_8514	pah_c180o011	murF	UDP-N-acetylmuramoylalanyl-D-glutamyl-2 6-diaminopimelate--D-alanyl-D-alanyl ligase	COG0770	M	R. baltica SH 1
104	LGD_8516	pah_c180o012	mraY	Phospho-N-acetylmuramoyl-pentapeptide-transferase	COG0472	M	R. baltica SH 1
105	LGD_8517	pah_c180o013	murD	UDP-N-acetylmuramoylalanine--D-glutamate ligase	COG0771	M	R. baltica SH 1
106	LGD_8518	pah_c180o015	ftsW	Septum-peptidoglycan biosynthetic protein	COG0772	D	R. baltica SH 1
114	LGD_8577	pah_c047o052	rpoN	RNA polymerase sigma-54 factor	COG1508	K	C. burnetii RSA 493
115	LGD_8578	pah_c032o032	rpmG	50S ribosomal protein L33	COG0267	J	R. baltica SH 1
126	LGD_8622	pah_c022o275	uvrC	UvrABC system protein C	COG0322	L	R. baltica SH 1
133	LGD_5056	pah_c028o023	tag	DNA-3-methyladenine glycosylase I	COG2818	L	C. trachomatis D/UW-3/CX
140	LGD_5105	pah_c045o148	hemE	Uroporphyrinogen decarboxylase	COG0407	H	R. baltica SH 1
142	LGD_5137	pah_c052o007	tyrP	Tyrosine-specific transport protein	COG0814	E	R. baltica SH 1
148	LGD_8684	pah_c013o036		Putative peroxiredoxin	COG1225	O	C. trachomatis D/UW-3/CX
159	LGD_8730	pah_c171o004	typA	GTP-binding protein TypA	COG1217	T	C. trachomatis D/UW-3/CX
160	LGD_8731	pah_c050o163	ppnK	Putative NAD+ kinase	COG0061	G	C. trachomatis D/UW-3/CX
162	LGD_8734	pah_c207o034	rmlB	DTDP-glucose 4 6-dehydratase	COG1088	M	C. trachomatis D/UW-3/CX
168	LGD_8775	pah_c050o139	folP	Dihydropteroate synthase	COG0294	H	C. trachomatis D/UW-3/CX
169	LGD_8776	pah_c209o043	glmM	Putative phosphoglucosamine mutase	COG1109	G	R. baltica SH 1
182	LGD_8797	pah_c004o141	infB	Translation initiation factor IF-2	COG0532	J	R. baltica SH 1
187	LGD_8806	pah_c014o117	folE	GTP cyclohydrolase I	COG0302	H	C. trachomatis D/UW-3/CX
202	LGD_5305	pah_c050o091	mreB	Actin-like ATPase involved in cell morphogenesis	COG1077	D	R. baltica SH 1
216	LGD_5384	pah_c212o010	nifH	Nitrogenase iron protein	COG1192	D	E. coli K12
218	LGD_5396	pah_c186o004	cyoB	Cytochrome o ubiquinol oxidase subunit I	COG0843	C	C. trachomatis D/UW-3/CX
220	LGD_5411	pah_c047o021	phnL	ABC transporter ATP-binding protein	COG3842	E	E. coli K12
234	LGD_5496	pah_c200o074	dnaA	Chromosomal replication initiator protein dnaA	COG0593	L	R. baltica SH 1
258	LGD_5886	pah_c004o123	murE	N-acetylmuramoylalanylglutamyl DAP ligase	COG0769	M	R. baltica SH 1
271	LGD_6068	pah_c014o129	gcvT	Aminomethyltransferase	COG0404	E	C. trachomatis D/UW-3/CX
283	LGD_6154	pah_c178o054		Conserved hypothetical protein	COG1872	S	C. burnetii RSA 493
287	LGD_6188	pah_c197o060	acrB	Multidrug-efflux transport protein	COG0841	V	C. trachomatis D/UW-3/CX
293	LGD_6270	pah_c205o014	sctV	Type III secretion inner membrane protein SctV	COG1298	NU	C. burnetii RSA 493
294	LGD_6274	pah_c048o028	sctR	Type III secretion inner membrane protein SctR	COG1338	NU	C. burnetii RSA 493
298	LGD_6301	pah_c180o061	mrp	Conserved hypothetical protein	COG0489	D	C. trachomatis D/UW-3/CX
307	LGD_6352	pah_c004o003	fabI	Enoyl-[acyl-carrier-protein] reductase [NADH]	COG0623	I	C. burnetii RSA 493
310	LGD_6355	pah_c022o021	ribA	Putative 3 4-dihydroxy-2-butanone 4-phosphate synthase/GTP cyclohydrolase II	COG0108	H	E. coli K12
314	LGD_6399	pah_c004o229		ABC transporter ATPase subunit	COG0488	R	C. trachomatis D/UW-3/CX
317	LGD_6426	pah_c004o075		Conserved hypothetical protein	COG0325	R	C. trachomatis D/UW-3/CX
325	LGD_6541	pah_c048o017	murA	UDP-N-acetylglucosamine 1-carboxyvinyltransferase	COG0766	M	R. baltica SH 1
328	LGD_6555	pah_c178o039	pabA	Putative para-aminobenzoate synthase component II	COG0512	EH	C. trachomatis D/UW-3/CX
329	LGD_6594	pah_c045o016	oppF	ATP binding protein component of oligopeptide permease	COG4608	E	C. burnetii RSA 493
341	LGD_6649	pah_c004o286	phrB	Deoxyribodipyrimidine photolyase family protein	COG0415	L	C. trachomatis D/UW-3/CX
344	LGD_6652	pah_c207o042	radA	DNA repair protein radA homolog	COG1066	O	R. baltica SH 1
346	LGD_6664	pah_c029o063	gpdA	Glycerol-3-P dehydrogenase	COG0240	C	R. baltica SH 1
374	LGD_6922	pah_c022o027	ydaO	PP-loop superfamily ATPase	COG0037	D	R. baltica SH 1
391	LGD_7149	pah_c197o065	guaD	Hypothetical protein	COG0590	FJ	C. trachomatis D/UW-3/CX
396	LGD_7206	pah_c016o147	kamA	Lysine 2 3-aminomutase	COG1509	E	C. trachomatis D/UW-3/CX
407	LGD_7359	pah_c004o246	rpmE2	50S ribosomal protein L31 type B	COG0254	J	P. amoebophila UWE25
432	LGD_7721	pah_c014o031	lon	Lon ATP-dependent protease	COG0466	O	R. baltica SH 1
441	LGD_7766	pah_c010o048	dnaQ	DNA polymerase III epsilon chain	COG0847	L	R. baltica SH 1
444	LGD_7773	pah_c022o108		Iojap family protein	COG0799	S	R. baltica SH 1
446	LGD_7780	pah_c004o257	rnhB	Ribonuclease HII	COG0164	L	R. baltica SH 1
459	LGD_7897	pah_c048o042	pabB	Putative para-aminobenzoate synthase component I	COG0147	EH	C. trachomatis D/UW-3/CX
461	LGD_7909	pah_c022o278		Radical SAM superfamily protein	COG0820	R	C. trachomatis D/UW-3/CX
462	LGD_7912	pah_c253o017	hisS	Histidyl-tRNA synthetase	COG0124	J	R. baltica SH 1
464	LGD_7919	pah_c009o016	pcnB	Poly ( A) polymerase	COG0617	J	R. baltica SH 1
476	LGD_8100	pah_c207o052	dut	Deoxyuridine 5`-triphosphate nucleotidohydrolase	COG0756	F	R. baltica SH 1
477	LGD_8103	pah_c198o010	genX	Putative lysyl-tRNA synthetase homolog	COG1190	J	C. trachomatis D/UW-3/CX
483	LGD_8145	pah_c188o048	prsA	Ribose-phosphate pyrophosphokinase	COG0462	FE	C. trachomatis D/UW-3/CX
504	LGD_8241	pah_c016o048	thrS	Threonyl-tRNA synthetase	COG0441	J	R. baltica SH 1
508	LGD_8289	pah_c260o010	parB	Putative chromosome-partitioning protein parB	COG1475	K	E. coli K12
