# Supplementary material for: Insight into cross-talk between intra-amoebal pathogens
Source: BMC Genomics. 2011 Nov 2;12:542. doi: 10.1186/1471-2164-12-542 (PMC3220658; doi:10.1186/1471-2164-12-542)
Supplement: Additional file 4 — Table S3. Orthologous genes identified in four bacteria. Accession number and annotation of the 77 orthologues of L. drancourtii (LLAP) and P. acanthamoebae (PAH) also identified in four of the six bacterial genomes screened (Pr. amoebophila, C. trachomatis, R. baltica, L. pneumophila, C. burnetii, and E. coli) [file 1471-2164-12-542-S4.XLS]

## Sheet: Sheet1
ID	LLAP_id	PAH_id	Gene name	Gene product	COG accession	COG group
2	LGD_8974	pah_c200o085		Putative Zn-dependent oxidoreductase	COG0604	CR
5	LGD_8985	pah_c003o018		Conserved hypothetical protein
16	LGD_9051	pah_c022o097	bioD	Dethiobiotin synthase	COG0132	H
17	LGD_9054	pah_c188o039	bioB	Biotin synthase	COG0502	H
18	LGD_9055	pah_c022o096	bioA	Putative diaminopelargonic acid synthase	COG0161	H
41	LGD_8880	pah_c022o109		Putative nicotinate-nucleotide adenylyltransferase	COG1057	H
98	LGD_8465	pah_c002o025	pgl	6-phosphogluconolactonase	COG0363	G
99	LGD_8469	pah_c014o100	galP	Probable metabolite transport protein csbC	COG0477	GEPR
109	LGD_8533	pah_c045o076		Putative phosphate transport regulator	COG1283	P
112	LGD_8562	pah_c026o070	pssA	Putative CDP-diacylglycerol--serine O-phosphatidyltransferase PssA	COG1183	I
136	LGD_5099	pah_c014o152	metK	S-adenosylmethionine synthetase	COG0192	H
146	LGD_8674	pah_c008o016	queC2	Queuosine biosynthesis protein QueC	COG0603	R
147	LGD_8682	pah_c026o062	phoH	PhoH-like protein	COG1702	T
152	LGD_8691	pah_c008o002		Conserved hypothetical protein	COG2183	K
161	LGD_8732	pah_c032o043	recN	DNA repair protein recN	COG0497	L
163	LGD_8736	pah_c207o035	rfbA	Glucose-1-phosphate thymidylyltransferase	COG1209	M
164	LGD_8737	pah_c207o037	rmlC	dTDP-4-dehydrorhamnose 3,5-epimerase	COG1898	M
171	LGD_8779	pah_c198o043	nuoA	NADH dehydrogenase I, A subunit	COG0838
172	LGD_8780	pah_c198o042	nuoB	NADH dehydrogenase I, B subunit	COG0377
174	LGD_8782	pah_c198o040	nouD	NADH dehydrogenase I, D subunit	COG0649
175	LGD_8783	pah_c198o039		NADH ubiquinone oxidoreductase	COG1905	C
176	LGD_8784	pah_c198o038	nuoF	NADH dehydrogenase I, F subunit	COG1894
178	LGD_8786	pah_c198o035	nuoH	NADH dehydrogenase I, H subunit	COG1005
179	LGD_8790	pah_c198o029	mrpA	Multiple resistance and pH homeostasis system, A/B subunit	COG1009	CP
180	LGD_8792	pah_c198o028	nuoM	Proton-translocating NADH-quinone oxidoreductase, M subunit	COG1008	C
190	LGD_8820	pah_c047o064	dnaX	DNA polymerase III gamma and tau subunits	COG2812	L
197	LGD_5273	pah_c022o256	gabD	Succinate-semialdehyde dehydrogenase	COG1012	C
201	LGD_5300	pah_c180o041		Putative nicotinate-nucleotide pyrophosphorylase	COG0157	H
217	LGD_5394	pah_c186o005	cyoC	Cytochrome o ubiquinol oxidase, subunit III	COG1845	C
226	LGD_5436	pah_c004o266	cysK	Cysteine synthase	COG0031	E
227	LGD_5442	pah_c180o086	dcd	Deoxycytidine triphosphate deaminase	COG0717	F
235	LGD_5499	pah_c205o111		Conserved hypothetical protein	COG0759	S
237	LGD_5503	pah_c180o006		Putative tetrapyrrole methylase	COG0313	R
238	LGD_5508	pah_c013o005	gmhA	Putative phosphoheptose isomerase	COG0279	G
241	LGD_5642	pah_c014o008	hemF	Coproporphyrinogen III oxidase	COG0408	H
244	LGD_5702	pah_c016o114	nrdB	Ribonucleoside-diphosphate reductase beta subunit	COG0208	F
245	LGD_5741	pah_c023o007	htpG	Putative chaperone protein htpG	COG0326	O
254	LGD_5863	pah_c004o265	metB	Cystathionine gamma-lyase	COG0626	E
262	LGD_5975	pah_c014o162		ABC-type transporter, ATPase subunit	COG3842	E
268	LGD_6052	pah_c014o137	dapB	Dihydrodipicolinate reductase	COG0289	E
270	LGD_6058	pah_c016o061	engB	GTP-binding protein EngB	COG0218	R
273	LGD_6070	pah_c014o127	gcvPA	Glycine cleavage system P-protein subunit 1	COG0403	E
274	LGD_6072	pah_c014o126	gcvPB	Glycine dehydrogenase (decarboxylating) subunit 2	COG1003	E
280	LGD_6126	pah_c004o291		Redoxin domain-containing protein	COG1225	O
285	LGD_6174	pah_c207o060		Sua5/YciO/YrdC/YwlC family protein	COG0009	J
304	LGD_6341	pah_c205o102	dtd	D-tyrosyl-tRNA(Tyr) deacylase	COG1490	J
313	LGD_6396	pah_c002o060	queA	S-adenosylmethionine tRNA ribosyltransferase	COG0809	J
315	LGD_6400	pah_c209o027		Conserved hypothetical protein	COG0251	J
318	LGD_6435	pah_c200o043	crt	3-hydroxybutyryl-CoA dehydratase	COG1024	I
322	LGD_6521	pah_c161o013	lspA	Putative lipoprotein signal peptidase LspA	COG0597	MU
324	LGD_6540	pah_c022o149	ybgI	Acr family transporter	COG0327	S
335	LGD_6618	pah_c008o022	mdh	Malate dehydrogenase	COG0039	C
336	LGD_6624	pah_c026o010	deaD	ATP-dependent RNA helicase	COG0513	LKJ
340	LGD_6647	pah_c010o032	mocA	Aldo/keto reductase	COG0667	C
343	LGD_6651	pah_c050o165		Putative exodeoxyribonuclease
345	LGD_6658	pah_c048o068	murI	Glutamate racemase	COG0796	M
349	LGD_6677	pah_c026o161	yahK	Alcohol dehydrogenase	COG1064	R
353	LGD_6722	pah_c012o020	asnS	Asparaginyl-tRNA synthetase	COG0017	J
367	LGD_6835	pah_c016o123	wbpE	Putative UDP-4-amino-4-deoxy-L-arabinose--oxoglutarate aminotransferase	COG0399	M
370	LGD_6843	pah_c197o073	aroA	3-phosphoshikimate 1-carboxyvinyltransferase	COG0128	E
373	LGD_6910	pah_c047o032	uhpC	Regulatory protein uhpC	COG2271	G
376	LGD_6925	pah_c178o013	kbl	2-amino-3-ketobutyrate coenzyme A ligase	COG0156	H
377	LGD_6926	pah_c178o015	tdh	L-threonine 3-dehydrogenase	COG1063	ER
383	LGD_6958	pah_c161o034	thiL	Thiamine-monophosphate kinase	COG0611	H
386	LGD_7052	pah_c004o033	ackA	Acetate kinase	COG0282	C
393	LGD_7169	pah_c008o050	sodC	Putative secreted copper/zinc superoxide dismutase	COG2032	P
418	LGD_7570	pah_c004o087	adh6	Hypothetical protein	COG1064	R
427	LGD_7696	pah_c048o026	sctS	Flagellar biosynthetic protein fliQ
447	LGD_7803	pah_c253o005	czcA	Multidrug resistance protein mdtC	COG3696	P
457	LGD_7895	pah_c014o105	pdhB	Pyruvate dehydrogenase	COG0022	C
467	LGD_7928	pah_c200o045	prpC	2-methylcitrate synthase	COG0372	C
470	LGD_7965	pah_c026o117	iolS	Aldo-keto reductase	COG0667	C
479	LGD_8107	pah_c207o063	sufD	FeS assembly protein SufD	COG0719	O
482	LGD_8135	pah_c050o176	mutM	Formamidopyrimidine-DNA glycosylase	COG0266	L
484	LGD_8152	pah_c161o022	pdxH	Pyridoxamine 5_-phosphate oxidase	COG0259	H
491	LGD_8177	pah_c002o068		Transposase remnant
505	LGD_8253	pah_c008o034	ppiB	Peptidyl-prolyl cis-trans isomerase B	COG0652	O
