# Supplementary material for: Insight into cross-talk between intra-amoebal pathogens
Source: BMC Genomics. 2011 Nov 2;12:542. doi: 10.1186/1471-2164-12-542 (PMC3220658; doi:10.1186/1471-2164-12-542)
Supplement: Additional file 5 — Table S4. Orthologous genes identified in three bacteria. Accession number and annotation of the 59 orthologues of L. drancourtii (LLAP) and P. acanthamoebae (PAH) also identified in three of the six bacterial genomes screened (Pr. amoebophila, C. trachomatis, R. baltica, L. pneumophila, C. burnetii, and E. coli). [file 1471-2164-12-542-S5.XLS]

## Sheet: Sheet1
ID	LLAP_id	PAH_id	Gene name	Gene product	COG accession	COG group
3	LGD_8976	PAH_contig00004_orf00319		Conserved hypothetical protein	COG0451	MG
10	LGD_9028	PAH_contig00277_orf00009	astD	Succinylglutamic semialdehyde dehydrogenase	COG1012	C
21	LGD_9072	PAH_contig00004_orf00038	rumA1	23S rRNA (Uracil-5-)-methyltransferase	COG2265	J
23	LGD_9076	PAH_contig00014_orf00116	pdhC	Putative dihydrolipoamide acetyltransferase	COG0508	C
26	LGD_9091	PAH_contig00045_orf00022	scpB	Segregation and condensation protein B	COG1386	K
28	LGD_9095	PAH_contig00050_orf00166		Phosphoesterase	COG0613	R
89	LGD_8408	PAH_contig00026_orf00105	silC	Probable outer membrane lipoprotein silC	COG1538	MU
90	LGD_8411	PAH_contig00001_orf00038	emrB	Multidrug resistance protein B homolog	COG0477	GEPR
91	LGD_8424	PAH_contig00022_orf00082		Putative membrane protein
130	LGD_8626	PAH_contig00026_orf00179	srpC	Solvent efflux pump outer membrane protein	COG1538	MU
134	LGD_5075	PAH_contig00004_orf00093	gltP	Proton/sodium-glutamate symport protein	COG1301	C
135	LGD_5098	PAH_contig00022_orf00270	ahcY	S-adenosylhomocysteine hydrolase	COG0499	H
154	LGD_8696	PAH_contig00048_orf00046	wcaG	NAD-dependent epimerase/dehydratase	COG0451	MG
155	LGD_8697	PAH_contig00016_orf00127	wblA	UDP-glucose 6-dehydrogenase	COG0677	M
167	LGD_8754	PAH_contig00014_orf00077	pepN	Aminopeptidase N	COG0308	E
173	LGD_8781	PAH_contig00198_orf00043	nuoC	NADH dehydrogenase I chain C	COG0852	C
177	LGD_8785	PAH_contig00198_orf00036	nuoG	NADH dehydrogenase I chain G	COG1034	C
199	LGD_5282	PAH_contig00039_orf00001	queF	NADPH-dependent 7-cyano-7-deazaguanine reductase	COG0780	R
200	LGD_5293	PAH_contig00028_orf00011	sulP	Putative high affinity sulfate transporter, sulfate permease family	COG0659	P
206	LGD_5328	PAH_contig00004_orf00207	ugd	Putative UDP-glucose 6-dehydrogenase	COG1004	M
208	LGD_5345	PAH_contig00022_orf00321		PEBP family protein	COG1881	R
211	LGD_5363	PAH_contig00029_orf00018		Putative 6-pyruvoyl tetrahydrobiopterin synthase	COG0720	H
213	LGD_5371	PAH_contig00001_orf00009		MoxR-like ATPase, AAA family	COG0714	R
214	LGD_5372	PAH_contig00016_orf00170		Conserved hypothetical protein	COG1721	R
219	LGD_5405	PAH_contig00050_orf00034	msrA	Peptide methionine sulfoxide reductase	COG0225	O
231	LGD_5479	PAH_contig00047_orf00090		Protein yhhW	COG1741	R
239	LGD_5532	PAH_contig00017_orf00011	terC	Conserved integral membrane protein	COG0861	P
240	LGD_5568	PAH_contig00008_orf00042		Hypothetical protein	COG1092	R
242	LGD_5675	PAH_contig00022_orf00280		Putative short-chain dehydrogenase	COG1028	IQR
261	LGD_5922	PAH_contig00272_orf00038		Lipase	COG0657	I
263	LGD_5981	PAH_contig00200_orf00101	dpsA	DNA protection during starvation protein 2	COG0783	P
269	LGD_6057	PAH_contig00008_orf00036	acs	Acetyl-coenzyme A synthetase	COG0365	I
276	LGD_6080	PAH_contig00205_orf00119		Conserved hypothetical protein	COG1723	S
284	LGD_6170	PAH_contig00205_orf00038	fadA	Fatty acid oxidation complex, beta subunit FadA	COG0183	I
306	LGD_6351	PAH_contig00205_orf00076	udk2	Uridine kinase	COG0572	F
321	LGD_6462	PAH_contig00026_orf00188		Putative aldo/keto reductase	COG0667	C
330	LGD_6599	PAH_contig00005_orf00005		Putative membrane protein	COG0586	S
332	LGD_6608	PAH_contig00047_orf00035		Hypothetical protein	COG0637	R
339	LGD_6637	PAH_contig00200_orf00066		Putative amidophosphoribosyltransferases	COG0034	F
354	LGD_6728	PAH_contig00016_orf00059	gdhA	Glutamate dehydrogenase/leucine dehydrogenase	COG0334	E
355	LGD_6730	PAH_contig00161_orf00013		Putative glycerophosphoryl diester phosphodiesterase	COG0584	C
375	LGD_6924	PAH_contig00005_orf00031	pcm	protein-L-isoaspartate O-methyltransferase	COG2518	O
381	LGD_6949	PAH_contig00014_orf00207	acrD	Multidrug resistance protein mdtC	COG0841	V
384	LGD_6970	PAH_contig00221_orf00009	atpC	ATP synthase epsilon chain	COG0355	C
390	LGD_7143	PAH_contig00205_orf00046		ABC-type transporter, permease and ATPase subunit	COG1132	V
403	LGD_7342	PAH_contig00180_orf00098	acyP	Acylphosphatase	COG1254	C
405	LGD_7347	PAH_contig00014_orf00060	umuC	DNA polymerase V	COG0389	L
406	LGD_7350	PAH_contig00014_orf00058	umuD	DNA polymerase V	COG1974	KT
409	LGD_7387	PAH_contig00022_orf00057		Hypothetical protein	COG3189	S
411	LGD_7405	PAH_contig00197_orf00129	upp	Uracil phosphoribosyltransferase	COG0035	F
413	LGD_7537	PAH_contig00197_orf00086	cadA	Cation-transporting ATPase	COG2217	P
422	LGD_7601	PAH_contig00048_orf00010	ybhR	Inner membrane transport permease YbhR	COG0842	V
423	LGD_7603	PAH_contig00048_orf00015		HlyD family secretion protein	COG1566	V
426	LGD_7664	PAH_contig00197_orf00066		Acriflavine resistance protein E precursor	COG0845	M
445	LGD_7774	PAH_contig00004_orf00061		Conserved hypothetical protein	COG1576	S
453	LGD_7859	PAH_contig00205_orf00036	fadB	Fatty acid oxidation complex,alpha subunit FadB	COG1250	I
466	LGD_7927	PAH_contig00200_orf00055	prpB	Methylisocitrate lyase	COG2513	G
471	LGD_8017	PAH_contig00016_orf00122	wbpI	UDP-N-acetylglucosamine 2-epimerase	COG0381	M
493	LGD_8180	PAH_contig00001_orf00039		Multidrug resistance protein	COG1566	Q
