# Supplementary material for: Insight into cross-talk between intra-amoebal pathogens
Source: BMC Genomics. 2011 Nov 2;12:542. doi: 10.1186/1471-2164-12-542 (PMC3220658; doi:10.1186/1471-2164-12-542)
Supplement: Additional file 6 — Table S5. Orthologous genes identified in two bacteria. Accession number and annotation of the 37 orthologues of L. drancourtii (LLAP) and P. acanthamoebae (PAH) also detected in two among the six bacterial genomes screened (Pr. amoebophila, C. trachomatis, R. baltica, L. pneumophila, C. burnetii, and E. coli). The last column indicates the two bacterial species that harbour the corresponding homologous gene. [file 1471-2164-12-542-S6.XLS]

## Sheet: Sheet1
ID	LLAP_id	PAH_id	Gene name	Gene product	COG accession	COG group	Conserved in
6	LGD_9013	pah_c022o190	cfa	Cyclopropane-fatty-acyl-phospholipid synthase	COG2230	M	L.pneumophila & E.coli
9	LGD_9027	pah_c277o012	astA	Arginine N-succinyltransferase beta subunit	COG3138	E	L.pneumophila & E.coli
11	LGD_9029	pah_c277o008	astB	Succinylarginine dihydrolase	COG3724	E	L.pneumophila & E.coli
86	LGD_8404	pah_c026o082		Metallo-beta-lactamase family protein	COG1234	R	L.pneumophila & C. burnetii
87	LGD_8405	pah_c017o005		Multidrug resistance protein mdtC	COG3696	P	L.pneumophila & R.baltica
116	LGD_8587	pah_c161o006	nagA	Beta-glucosidase-related glycosidases	COG1472	G	L.pneumophila & P.amoebophila
132	LGD_5046	pah_c039o006	ptk	Putative phosphoketolase	COG3957	G	R.baltica & P.amoebophila
156	LGD_8701	pah_c016o007	asnB	Putative asparagine synthetase	COG0367	E	R.baltica & C.burnetii
165	LGD_8738	pah_c004o131	arnB	UDP-4-amino-4-deoxy-L-arabinose--oxoglutarate aminotransferase	COG0399	M	E.Coli & P.amoebophila
166	LGD_8744	pah_c010o036		Multidrug resistance protein	COG0477	GEPR	L.pneumophila & C. burnetii
204	LGD_5316	pah_c013o037	waaE	Glycosyl transferase family 2	COG0463	M	L.pneumophila & C. burnetii
207	LGD_5335	pah_c050o020	dhcr7	7-dehydrocholesterol reductase	COG2020	O	C.burnetii & P.amoebophila
209	LGD_5358	pah_c173o020		Putative carbonate permease	COG0659	P	L.pneumophila & R.baltica
250	LGD_5854	pah_c207o013		Putative glutamine-dependent NAD(+) synthetase	COG0171	H	L.pneumophila & C. burnetii
251	LGD_5856	pah_c050o040		Hypothetical protein	COG4731	S	L.pneumophila & C. burnetii
253	LGD_5860	pah_c197o057		Hypothetical protein			L.pneumophila & C. burnetii
256	LGD_5871	pah_c197o007		Putative isochorismatase hydrolase	COG1535	Q	L.pneumophila & P.amoebophila
259	LGD_5920	pah_c016o098		Putative isochorismatase hydrolase	COG1335	Q	E.coli & R.baltica
292	LGD_6258	pah_c197o078		Conserved hypothetical protein	COG5622	N	C.burnetii & P.amoebophila
301	LGD_6322	pah_c200o039	mmgC	Acyl-CoA dehydrogenase	COG1960	I	L.pneumophila & C. burnetii
302	LGD_6324	pah_c014o084		Acetyl/propionyl-CoA carboxylase beta subunit	COG4799	I	L.pneumophila & C. burnetii
305	LGD_6347	pah_c026o060		Conserved hypothetical protein	COG0607	P	L.pneumophila & C. burnetii
319	LGD_6437	pah_c003o016		Putative 3-methyladenine DNA glycosylase	COG2094	L	L.pneumophila & R.baltica
331	LGD_6602	pah_c048o054		Conserved hypothetical protein			L.pneumophila & P.amoebophila
388	LGD_7091	pah_c221o005		Aminoglycoside N(6')-acetyltransferase	COG1670	J	L.pneumophila & C. burnetii
392	LGD_7154	pah_c272o032		Putative integrase	COG0582	L	L.pneumophila & E.coli
394	LGD_7170	pah_c010o047		Conserved hypothetical protein	COG0451	MG	L.pneumophila & P.amoebophila
400	LGD_7223	pah_c032o023		Putative transcriptional regulator	COG0583	K	L.pneumophila & E.coli
415	LGD_7545	pah_c197o081		Ribose-phosphate pyrophosphokinase	COG1926	R	L.pneumophila & C. burnetii
419	LGD_7577	pah_c008o043		Conserved membrane protein	COG2363	S	R.baltica & P.amoebophila
421	LGD_7600	pah_c048o007		Putative outer membrane efflux protein	COG1538	MU	L.pneumophila & P.amoebophila
424	LGD_7612	pah_c029o020	phs	Putative pterin-4-alpha-carbinolamine dehydratase	COG2154	H	L.pneumophila & R.baltica
449	LGD_7840	pah_c012o027	arsC	Regulatory protein spx	COG1393	P	E.Coli & P.amoebophila
458	LGD_7896	pah_c014o103	bkdA	Alpha keto acid dehydrogenase complex E1 component alpha subunit	COG1071	C	L.pneumophila & C. burnetii
468	LGD_7952	pah_c014o069		Alcohol dehydrogenase	COG1064	R	L.pneumophila & E.coli
469	LGD_7954	pah_c050o156		Alcohol dehydrogenase, zinc-containing domain	COG1063		E.coli & C.burnetii
474	LGD_8064	pah_c178o031		DNA protection during starvation protein	COG0783	P	L.pneumophila & P.amoebophila
