# Supplementary material for: Insight into cross-talk between intra-amoebal pathogens
Source: BMC Genomics. 2011 Nov 2;12:542. doi: 10.1186/1471-2164-12-542 (PMC3220658; doi:10.1186/1471-2164-12-542)
Supplement: Additional file 7 — Table S6. Orthologous genes identified in one single bacterium. Accession number and annotation of the 27 orthologues of L. drancourtii (llap) and P. acanthamoebae (pah) identified in only one of the six bacterial genomes screened (Pr. amoebophila, C. trachomatis, R. baltica, L. pneumophila, C. burnetii, and E. coli). The last column indicates the bacterial species that harbours the corresponding homologous gene. [file 1471-2164-12-542-S7.XLS]

## Sheet: Sheet1
ID	LLAP_id	PAH_id	Gene name	Gene product	COG accession	COG group	Conserved in
8	LGD_9026	pah_c022o300	cpg2	Putative carboxypeptidase G2	COG1473	R	L.pneumophila
88	LGD_8407	pah_c017o004		Multidrug resistance protein mdtE	COG0845	M	L.pneumophila
96	LGD_8452	pah_c026o143		Conserved hypothetical protein	COG0599	S	L.pneumophila
127	LGD_8623	pah_c026o156		ABC-type multidrug transporter, permease	COG0842	V	E.coli
128	LGD_8624	pah_c026o157		ABC-type multidrug transporter, ATP-binding protein	COG1131	V	E.coli
129	LGD_8625	pah_c026o158	hlyD	HlyD family secretion protein	COG0845	M	E.coli
186	LGD_8803	pah_c017o015		Conserved hypothetical protein	COG0560	E	P. amoebophila
225	LGD_5434	pah_c178o008	poxB	Pyruvate dehydrogenase	COG0028	EH	E.coli
230	LGD_5468	pah_c014o079	pit	Probable low-affinity inorganic phosphate transporter	COG0306	P	L.pneumophila
243	LGD_5700	pah_c188o058		Beta-lactamase	COG2602	V	L.pneumophila
246	LGD_5795	pah_c188o033		Acetyltransferase, GNAT family	COG0454	KR	L.pneumophila
247	LGD_5801	pah_c047o076		Hypothetical protein	COG2132	Q	L.pneumophila
248	LGD_5810	pah_c016o086		Integrase	COG0582	L	L.pneumophila
282	LGD_6146	pah_c212o014		Conserved hypothetical protein	COG4804	S	P. amoebophila
288	LGD_6211	pah_c178o034	aceB	Malate synthase	COG2225	C	E.coli
289	LGD_6212	pah_c178o035	aceA	Isocitrate lyase	COG2224	C	E.coli
312	LGD_6365	pah_c004o111	cheB	Protein-glutamate methylesterase CheB	COG2201	NT	E.coli
351	LGD_6690	pah_c272o023		Putative transcriptional regulator	COG1396	K	L.pneumophila
378	LGD_6940	pah_c003o025	hutG	Formimidoylglutamase	COG0010	E	L.pneumophila
379	LGD_6942	pah_c003o026	hutI	Imidazolone-5-propionate hydrolase	COG0402	FR	L.pneumophila
387	LGD_7084	pah_c026o170		Hypothetical protein	COG0500	QR	L.pneumophila
399	LGD_7218	pah_c005o042		Hypothetical protein			L.pneumophila
408	LGD_7382	pah_c205o098		Conserved hypothetical protein	COG2220	R	P. amoebophila
414	LGD_7540	pah_c197o079	mgtA	Mg2+ transport ATPase P-type 1	COG0474	P	E.coli
442	LGD_7768	pah_c003o028	hutH	Histidine ammonia-lyase	COG2986	E	L.pneumophila
443	LGD_7769	pah_c003o027	hutU	Urocanate hydratase	COG2987	E	L.pneumophila
472	LGD_8030	pah_c022o177		Hypothetical protein	COG4815	S	P. amoebophila
