# Supplementary material for: Insight into cross-talk between intra-amoebal pathogens
Source: BMC Genomics. 2011 Nov 2;12:542. doi: 10.1186/1471-2164-12-542 (PMC3220658; doi:10.1186/1471-2164-12-542)
Supplement: Additional file 8 — Table S7. Orthologous genes not identified in any bacteria screened. Accession number and annotation of the 20 orthologues of L. drancourtii (LLAP) and P. acanthamoebae (PAH) that could not be detected in any of the six bacterial genomes screened (Pr. amoebophila, C. trachomatis, R. baltica, L. pneumophila, C. burnetii, and E. coli). [file 1471-2164-12-542-S8.XLS]

## Sheet: Sheet1
ID	LLAP_id	PAH_id	Gene name	Gene product	COG accession	COG group
48	LGD_8910	pah_c004o115	clpB	ATP-dependent Clp protease, ATP-binding subunit	COG0542	O
49	LGD_8911	pah_c004o116	clpB	ATP-dependent Clp protease, ATP-binding subunit	COG0542	O
101	LGD_8494	pah_c026o148		Hypothetical protein
158	LGD_8722	pah_c048o002		Choloylglycine hydrolase	COG3049	M
191	LGD_5208	pah_c197o043		Acetyltransferase	COG0454	KR
192	LGD_5217	pah_c173o006		Aminoglycoside phosphotransferase family protein	COG3173	R
260	LGD_5921	pah_c016o096		Putative amidohydrolase	COG1574	R
357	LGD_6740	pah_c198o004	rfbG	CDP-glucose 4 6-dehydratase	COG0451	MG
358	LGD_6741	pah_c198o005	rfbF	Glucose-1-phosphate cytidylyltransferase	COG1210	M
365	LGD_6789	pah_c004o078		Conserved hypothetical protein	COG4728	S
366	LGD_6821	pah_c045o096		Conserved hypothetical protein	COG1937	S
389	LGD_7129	pah_c001o002		Hypothetical protein
404	LGD_7345	pah_c198o009		Conserved hypothetical protein	COG1226	P
412	LGD_7522	pah_c014o040		Conserved hypothetical protein	COG1073	R
416*	LGD_7547	pah_c197o137		Conserved hypothetical protein	COG1926	R
417	LGD_7551	pah_c022o095		Conserved hypothetical protein	COG1853	R
420	LGD_7594	pah_c017o007		Major Facilitator Superfamily protein	COG0477	GEPR
473	LGD_8038	pah_c026o145		Putative phosphotransferase	COG2334	R
475	LGD_8070	pah_c249o003		Hypothetical protein	COG0500	QR
492	LGD_8179	pah_c001o037	ttgF	Toluene efflux pump outer membrane protein	COG1538	MU
* Identified in D. discoideum
